# Supplementary material for: Obesity as a Risk Factor for Venous Thromboembolism Recurrence: A Systematic Review
Source: Medicina (Kaunas). 2022 Sep 16;58(9):1290. doi: 10.3390/medicina58091290 (PMC9503246; doi:10.3390/medicina58091290)
Supplement: Supplementary file 1 [file medicina-58-01290-s001.zip]

Archive with 2 entries (2 files):
- Supplementary Table S1 PRISMA Checklist main.pdf
- Supplementary Tables S2, S3 and S4.pdf
